# Supplementary material for: Protein tyrosine phosphatase 4A3 (PTP4A3/PRL-3) drives migration and progression of T-cell acute lymphoblastic leukemia in vitro and in vivo
Source: Oncogenesis. 2020 Jan 30;9(1):6. doi: 10.1038/s41389-020-0192-5 (PMC6992623; doi:10.1038/s41389-020-0192-5)
Supplement: Supplementary file 3 — Supplemental Table 2 RPPA Knockdown [file 41389_2020_192_MOESM3_ESM.xlsx]

## Sheet: RawLog2
								Antibody Name	14-3-3-beta	14-3-3-epsilon	14-3-3-zeta	4E-BP1	4E-BP1_pS65	4E-BP1_pT37_T46	53BP1	A-Raf	A-Raf_pS299	ACC1	ACC_pS79	AceCS1	ACLY_pS455	ACSL1	ACVRL1	ADAR1	Akt	Akt1	Akt1_pS473	Akt2	Akt2_pS474	Akt_pS473	Akt_pT308	Ambra1_pS52	AMPK-a2_pS345	AMPKa	AMPKa_pT172	Annexin-I	Annexin-VII	AR	ARID1A	ASNS	Atg3	Atg4B	Atg5	Atg7	ATM	ATM_pS1981	ATP5A	ATP5H	ATR
								Antibody Origin	R	M	R	R	R	R	R	R	R	R	R	R	R	R	R	M	R	R	R	R	R	R	R	R	R	R	R	M	M	R	R	R	R	R	R	R	R	R	M	M	R
								Gene Name	YWHAB	YWHAE	YWHAZ	EIF4EBP1	EIF4EBP1	EIF4EBP1	TP53BP1	ARAF	ARAF	ACACA/ ACACB	ACACA/ACACB	ACSS2	ACLY	ACSL1	ACVRL1	ADAR	AKT1/2/3	AKT1	AKT1	AKT2	AKT2	AKT1/2/3	AKT1/2/3	AMBRA1	PRKAA2	PRKAA1/2	PRKAA1/2	ANXA1	ANXA7	AR	ARID1A	ASNS	ATG3	ATG4B	ATG5	ATG7	ATM	ATM	ATP5F1A	ATP5HD	ATR
								Validation Status	V	C	V	V	V	V	V	V	C	C	V	V	V	V	C	V	V	V	V	V	C	V	V	C	V	C	C	V	V	V	C	V	V	C	C	V	V	V	C	C	V
								Slide Id	GBL1147933	GBL1147860	GBL1147801	GBL1147438	GBL1147439	GBL1147440	GBL1147915	GBL1147575	GBL1147534	GBL1147442	GBL1147441	GBL1147742	GBL1147739	GBL1147738	GBL1147788	GBL1147833	GBL1147543	GBL1147690	GBL1147688	GBL1147661	GBL1147689	GBL1147461	GBL1147560	GBL1147808	GBL1147598	GBL1147443	GBL1147444	GBL1147836	GBL1147831	GBL1147710	GBL1147610	GBL1147614	GBL1147626	GBL1147655	GBL1147656	GBL1147627	GBL1147600	GBL1147785	GBL1147873	GBL1147868	GBL1147789
								Antibody Name in Heatmap	14-3-3-beta-R-V	14-3-3-epsilon-M-C	14-3-3-zeta-R-V	4E-BP1-R-V	4E-BP1_pS65-R-V	4E-BP1_pT37_T46-R-V	53BP1-R-V	A-Raf-R-V	A-Raf_pS299-R-C	ACC1-R-C	ACC_pS79-R-V	AceCS1-R-V	ACLY_pS455-R-V	ACSL1-R-V	ACVRL1-R-C	ADAR1-M-V	Akt-R-V	Akt1-R-V	Akt1_pS473-R-V	Akt2-R-V	Akt2_pS474-R-C	Akt_pS473-R-V	Akt_pT308-R-V	Ambra1_pS52-R-C	AMPK-a2_pS345-R-V	AMPKa-R-C	AMPKa_pT172-R-C	Annexin-I-M-V	Annexin-VII-M-V	AR-R-V	ARID1A-R-C	ASNS-R-V	Atg3-R-V	Atg4B-R-C	Atg5-R-C	Atg7-R-V	ATM-R-V	ATM_pS1981-R-V	ATP5A-M-C	ATP5H-M-C	ATR-R-V
								Probabilities (QC Score)	0.941398	0.903615	0.961878	0.971184	0.969464	0.974008	0.96766	0.96577	0.962071	0.956468	0.956227	0.961813	0.955905	0.957538	0.870997	0.93781	0.963987	0.941723	0.930086	0.954686	0.915584	0.947798	0.970186	0.961402	0.927014	0.968923	0.960793	0.934166	0.93968	0.971865	0.968031	0.951662	0.936657	0.968782	0.954281	0.964586	0.965847	0.884334	0.948663	0.914622	0.949872
								Slide no.	1	2	3	4	5	6	7	8	9	10	11	12	13	14	15	16	17	18	19	20	21	22	23	24	25	26	27	28	29	30	31	32	33	34	35	36	37	38	39	40	41
Order	Sample Source	Category_1	Category_2	Category_3	Sample	Sample Name	Sample description	Sample Type	14-3-3-beta-R-V	14-3-3-epsilon-M-C	14-3-3-zeta-R-V	4E-BP1-R-V	4E-BP1_pS65-R-V	4E-BP1_pT37_T46-R-V	53BP1-R-V	A-Raf-R-V	A-Raf_pS299-R-C	ACC1-R-C	ACC_pS79-R-V	AceCS1-R-V	ACLY_pS455-R-V	ACSL1-R-V	ACVRL1-R-C	ADAR1-M-V	Akt-R-V	Akt1-R-V	Akt1_pS473-R-V	Akt2-R-V	Akt2_pS474-R-C	Akt_pS473-R-V	Akt_pT308-R-V	Ambra1_pS52-R-C	AMPK-a2_pS345-R-V	AMPKa-R-C	AMPKa_pT172-R-C	Annexin-I-M-V	Annexin-VII-M-V	AR-R-V	ARID1A-R-C	ASNS-R-V	Atg3-R-V	Atg4B-R-C	Atg5-R-C	Atg7-R-V	ATM-R-V	ATM_pS1981-R-V	ATP5A-M-C	ATP5H-M-C	ATR-R-V
									RawLog2	RawLog2	RawLog2	RawLog2	RawLog2	RawLog2	RawLog2	RawLog2	RawLog2	RawLog2	RawLog2	RawLog2	RawLog2	RawLog2	RawLog2	RawLog2	RawLog2	RawLog2	RawLog2	RawLog2	RawLog2	RawLog2	RawLog2	RawLog2	RawLog2	RawLog2	RawLog2	RawLog2	RawLog2	RawLog2	RawLog2	RawLog2	RawLog2	RawLog2	RawLog2	RawLog2	RawLog2	RawLog2	RawLog2	RawLog2	RawLog2
1001	Jessica Blackburn (Min Wei)	07_Jessica_Blackburn__Min_Wei_B			sample	Jessica_Blackburn__Min_Wei_3	Jurkat GFP	Human cell line	-0.424757	-0.248774	0.478023	0.867993	1.62179	0.871763	2.33031	0.46809	1.01578	3.71044	2.89219	2.2763	0.375184	-0.134006	-2.22254	1.67336	2.50949	0.521753	-0.822778	2.37444	-0.527068	3.24139	3.24286	0.169407	0.793632	0.808198	4.04901	0.550235	0.63395	-1.42412	4.69084	0.92114	-0.0480409	1.67542	3.87933	-0.0557998	0.325645	-2.36185	1.80568	1.02035	0.464622
1002	Jessica Blackburn (Min Wei)	07_Jessica_Blackburn__Min_Wei_B			sample	Jessica_Blackburn__Min_Wei_4	Jurkat PRL3 WT	Human cell line	-0.518777	-0.350538	0.367931	1.0685	1.60025	1.17432	2.13804	0.439064	0.913961	3.61639	2.66787	1.53533	0.460312	-0.294691	-2.31612	1.78556	2.14679	0.141298	-0.713291	1.87783	-0.660716	3.26562	3.03908	0.0135739	0.644953	0.815715	4.13755	-0.622055	0.494688	-1.52617	4.72364	0.951019	-0.157731	1.57139	3.81868	-0.0234228	0.259456	-2.48207	1.30196	0.94638	0.0184085
[truncated: 400 more columns]

## Sheet: NormLinear
Table S2 Jurkat PRL-3 knockdown RPPA data
								Antibody Name	14-3-3-beta	14-3-3-epsilon	14-3-3-zeta	4E-BP1	4E-BP1_pS65	4E-BP1_pT37_T46	53BP1	A-Raf	A-Raf_pS299	ACC1	ACC_pS79	AceCS1	ACLY_pS455	ACSL1	ACVRL1	ADAR1	Akt	Akt1	Akt1_pS473	Akt2	Akt2_pS474	Akt_pS473	Akt_pT308	Ambra1_pS52	AMPK-a2_pS345	AMPKa	AMPKa_pT172	Annexin-I	Annexin-VII	AR	ARID1A	ASNS	Atg3	Atg4B	Atg5	Atg7	ATM	ATM_pS1981	ATP5A	ATP5H	ATR
								Antibody Origin	R	M	R	R	R	R	R	R	R	R	R	R	R	R	R	M	R	R	R	R	R	R	R	R	R	R	R	M	M	R	R	R	R	R	R	R	R	R	M	M	R
								Gene Name	YWHAB	YWHAE	YWHAZ	EIF4EBP1	EIF4EBP1	EIF4EBP1	TP53BP1	ARAF	ARAF	ACACA/ ACACB	ACACA/ACACB	ACSS2	ACLY	ACSL1	ACVRL1	ADAR	AKT1/2/3	AKT1	AKT1	AKT2	AKT2	AKT1/2/3	AKT1/2/3	AMBRA1	PRKAA2	PRKAA1/2	PRKAA1/2	ANXA1	ANXA7	AR	ARID1A	ASNS	ATG3	ATG4B	ATG5	ATG7	ATM	ATM	ATP5F1A	ATP5HD	ATR
								Validation Status	V	C	V	V	V	V	V	V	C	C	V	V	V	V	C	V	V	V	V	V	C	V	V	C	V	C	C	V	V	V	C	V	V	C	C	V	V	V	C	C	V
								Slide Id	GBL1147933	GBL1147860	GBL1147801	GBL1147438	GBL1147439	GBL1147440	GBL1147915	GBL1147575	GBL1147534	GBL1147442	GBL1147441	GBL1147742	GBL1147739	GBL1147738	GBL1147788	GBL1147833	GBL1147543	GBL1147690	GBL1147688	GBL1147661	GBL1147689	GBL1147461	GBL1147560	GBL1147808	GBL1147598	GBL1147443	GBL1147444	GBL1147836	GBL1147831	GBL1147710	GBL1147610	GBL1147614	GBL1147626	GBL1147655	GBL1147656	GBL1147627	GBL1147600	GBL1147785	GBL1147873	GBL1147868	GBL1147789
								Antibody Name in Heatmap	14-3-3-beta-R-V	14-3-3-epsilon-M-C	14-3-3-zeta-R-V	4E-BP1-R-V	4E-BP1_pS65-R-V	4E-BP1_pT37_T46-R-V	53BP1-R-V	A-Raf-R-V	A-Raf_pS299-R-C	ACC1-R-C	ACC_pS79-R-V	AceCS1-R-V	ACLY_pS455-R-V	ACSL1-R-V	ACVRL1-R-C	ADAR1-M-V	Akt-R-V	Akt1-R-V	Akt1_pS473-R-V	Akt2-R-V	Akt2_pS474-R-C	Akt_pS473-R-V	Akt_pT308-R-V	Ambra1_pS52-R-C	AMPK-a2_pS345-R-V	AMPKa-R-C	AMPKa_pT172-R-C	Annexin-I-M-V	Annexin-VII-M-V	AR-R-V	ARID1A-R-C	ASNS-R-V	Atg3-R-V	Atg4B-R-C	Atg5-R-C	Atg7-R-V	ATM-R-V	ATM_pS1981-R-V	ATP5A-M-C	ATP5H-M-C	ATR-R-V
								Probabilities (QC Score)	0.941398	0.903615	0.961878	0.971184	0.969464	0.974008	0.96766	0.96577	0.962071	0.956468	0.956227	0.961813	0.955905	0.957538	0.870997	0.93781	0.963987	0.941723	0.930086	0.954686	0.915584	0.947798	0.970186	0.961402	0.927014	0.968923	0.960793	0.934166	0.93968	0.971865	0.968031	0.951662	0.936657	0.968782	0.954281	0.964586	0.965847	0.884334	0.948663	0.914622	0.949872
								Slide no.	1	2	3	4	5	6	7	8	9	10	11	12	13	14	15	16	17	18	19	20	21	22	23	24	25	26	27	28	29	30	31	32	33	34	35	36	37	38	39	40	41
Order	Sample Source	Category_1	Category_2	Category_3	CF1&2 Outliers	Sample Name	Sample description	Sample Type	14-3-3-beta-R-V	14-3-3-epsilon-M-C	14-3-3-zeta-R-V	4E-BP1-R-V	4E-BP1_pS65-R-V	4E-BP1_pT37_T46-R-V	53BP1-R-V	A-Raf-R-V	A-Raf_pS299-R-C	ACC1-R-C	ACC_pS79-R-V	AceCS1-R-V	ACLY_pS455-R-V	ACSL1-R-V	ACVRL1-R-C	ADAR1-M-V	Akt-R-V	Akt1-R-V	Akt1_pS473-R-V	Akt2-R-V	Akt2_pS474-R-C	Akt_pS473-R-V	Akt_pT308-R-V	Ambra1_pS52-R-C	AMPK-a2_pS345-R-V	AMPKa-R-C	AMPKa_pT172-R-C	Annexin-I-M-V	Annexin-VII-M-V	AR-R-V	ARID1A-R-C	ASNS-R-V	Atg3-R-V	Atg4B-R-C	Atg5-R-C	Atg7-R-V	ATM-R-V	ATM_pS1981-R-V	ATP5A-M-C	ATP5H-M-C	ATR-R-V
									NormLinear	NormLinear	NormLinear	NormLinear	NormLinear	NormLinear	NormLinear	NormLinear	NormLinear	NormLinear	NormLinear	NormLinear	NormLinear	NormLinear	NormLinear	NormLinear	NormLinear	NormLinear	NormLinear	NormLinear	NormLinear	NormLinear	NormLinear	NormLinear	NormLinear	NormLinear	NormLinear	NormLinear	NormLinear	NormLinear	NormLinear	NormLinear	NormLinear	NormLinear	NormLinear	NormLinear	NormLinear	NormLinear	NormLinear	NormLinear	NormLinear
1001	Jessica Blackburn (Min Wei)	07_Jessica_Blackburn__Min_Wei_B			nominal	Jessica_Blackburn__Min_Wei_3	Jurkat GFP	Human cell line	0.998913	1.00151	1.00429	0.900284	0.974623	0.866331	1.03177	0.977133	1.00153	0.99892	1.04246	1.21051	0.938868	1.02122	0.998765	0.9298	1.08837	1.09422	0.930711	1.13228	1.01218	0.959278	1.03561	1.0196	1.01721	0.964881	0.937725	1.34015	1.01406	1.0016	0.956405	0.957384	1.00416	1.00226	0.987735	0.956546	0.989589	1.00769	1.13459	0.992196	1.11582
1002	Jessica Blackburn (Min Wei)	07_Jessica_Blackburn__Min_Wei_B			nominal	Jessica_Blackburn__Min_Wei_4	Jurkat PRL3 WT	Human cell line	1.00116	0.998389	0.995406	1.10667	1.02715	1.14299	0.966016	1.02446	0.998367	1.00116	0.95458	0.774811	1.0654	0.977301	1.00132	1.0751	0.905466	0.899204	1.07412	0.858495	0.986973	1.04356	0.961909	0.979036	0.981594	1.03757	1.06662	0.636122	0.984963	0.998286	1.04664	1.04559	0.99555	0.997577	1.01312	1.04648	1.01114	0.991778	0.856025	1.00835	0.876097
[truncated: 402 more columns]

## Sheet: NormLog2
								Antibody Name	14-3-3-beta	14-3-3-epsilon	14-3-3-zeta	4E-BP1	4E-BP1_pS65	4E-BP1_pT37_T46	53BP1	A-Raf	A-Raf_pS299	ACC1	ACC_pS79	AceCS1	ACLY_pS455	ACSL1	ACVRL1	ADAR1	Akt	Akt1	Akt1_pS473	Akt2	Akt2_pS474	Akt_pS473	Akt_pT308	Ambra1_pS52	AMPK-a2_pS345	AMPKa	AMPKa_pT172	Annexin-I	Annexin-VII	AR	ARID1A	ASNS	Atg3	Atg4B	Atg5	Atg7	ATM	ATM_pS1981	ATP5A	ATP5H	ATR
								Antibody Origin	R	M	R	R	R	R	R	R	R	R	R	R	R	R	R	M	R	R	R	R	R	R	R	R	R	R	R	M	M	R	R	R	R	R	R	R	R	R	M	M	R
								Gene Name	YWHAB	YWHAE	YWHAZ	EIF4EBP1	EIF4EBP1	EIF4EBP1	TP53BP1	ARAF	ARAF	ACACA/ ACACB	ACACA/ACACB	ACSS2	ACLY	ACSL1	ACVRL1	ADAR	AKT1/2/3	AKT1	AKT1	AKT2	AKT2	AKT1/2/3	AKT1/2/3	AMBRA1	PRKAA2	PRKAA1/2	PRKAA1/2	ANXA1	ANXA7	AR	ARID1A	ASNS	ATG3	ATG4B	ATG5	ATG7	ATM	ATM	ATP5F1A	ATP5HD	ATR
								Validation Status	V	C	V	V	V	V	V	V	C	C	V	V	V	V	C	V	V	V	V	V	C	V	V	C	V	C	C	V	V	V	C	V	V	C	C	V	V	V	C	C	V
								Slide Id	GBL1147933	GBL1147860	GBL1147801	GBL1147438	GBL1147439	GBL1147440	GBL1147915	GBL1147575	GBL1147534	GBL1147442	GBL1147441	GBL1147742	GBL1147739	GBL1147738	GBL1147788	GBL1147833	GBL1147543	GBL1147690	GBL1147688	GBL1147661	GBL1147689	GBL1147461	GBL1147560	GBL1147808	GBL1147598	GBL1147443	GBL1147444	GBL1147836	GBL1147831	GBL1147710	GBL1147610	GBL1147614	GBL1147626	GBL1147655	GBL1147656	GBL1147627	GBL1147600	GBL1147785	GBL1147873	GBL1147868	GBL1147789
								Antibody Name in Heatmap	14-3-3-beta-R-V	14-3-3-epsilon-M-C	14-3-3-zeta-R-V	4E-BP1-R-V	4E-BP1_pS65-R-V	4E-BP1_pT37_T46-R-V	53BP1-R-V	A-Raf-R-V	A-Raf_pS299-R-C	ACC1-R-C	ACC_pS79-R-V	AceCS1-R-V	ACLY_pS455-R-V	ACSL1-R-V	ACVRL1-R-C	ADAR1-M-V	Akt-R-V	Akt1-R-V	Akt1_pS473-R-V	Akt2-R-V	Akt2_pS474-R-C	Akt_pS473-R-V	Akt_pT308-R-V	Ambra1_pS52-R-C	AMPK-a2_pS345-R-V	AMPKa-R-C	AMPKa_pT172-R-C	Annexin-I-M-V	Annexin-VII-M-V	AR-R-V	ARID1A-R-C	ASNS-R-V	Atg3-R-V	Atg4B-R-C	Atg5-R-C	Atg7-R-V	ATM-R-V	ATM_pS1981-R-V	ATP5A-M-C	ATP5H-M-C	ATR-R-V
								Probabilities (QC Score)	0.941398	0.903615	0.961878	0.971184	0.969464	0.974008	0.96766	0.96577	0.962071	0.956468	0.956227	0.961813	0.955905	0.957538	0.870997	0.93781	0.963987	0.941723	0.930086	0.954686	0.915584	0.947798	0.970186	0.961402	0.927014	0.968923	0.960793	0.934166	0.93968	0.971865	0.968031	0.951662	0.936657	0.968782	0.954281	0.964586	0.965847	0.884334	0.948663	0.914622	0.949872
								Slide no.	1	2	3	4	5	6	7	8	9	10	11	12	13	14	15	16	17	18	19	20	21	22	23	24	25	26	27	28	29	30	31	32	33	34	35	36	37	38	39	40	41
Order	Sample Source	Category_1	Category_2	Category_3	Sample	Sample Name	Sample description	Sample Type	14-3-3-beta-R-V	14-3-3-epsilon-M-C	14-3-3-zeta-R-V	4E-BP1-R-V	4E-BP1_pS65-R-V	4E-BP1_pT37_T46-R-V	53BP1-R-V	A-Raf-R-V	A-Raf_pS299-R-C	ACC1-R-C	ACC_pS79-R-V	AceCS1-R-V	ACLY_pS455-R-V	ACSL1-R-V	ACVRL1-R-C	ADAR1-M-V	Akt-R-V	Akt1-R-V	Akt1_pS473-R-V	Akt2-R-V	Akt2_pS474-R-C	Akt_pS473-R-V	Akt_pT308-R-V	Ambra1_pS52-R-C	AMPK-a2_pS345-R-V	AMPKa-R-C	AMPKa_pT172-R-C	Annexin-I-M-V	Annexin-VII-M-V	AR-R-V	ARID1A-R-C	ASNS-R-V	Atg3-R-V	Atg4B-R-C	Atg5-R-C	Atg7-R-V	ATM-R-V	ATM_pS1981-R-V	ATP5A-M-C	ATP5H-M-C	ATR-R-V
									NormLog2	NormLog2	NormLog2	NormLog2	NormLog2	NormLog2	NormLog2	NormLog2	NormLog2	NormLog2	NormLog2	NormLog2	NormLog2	NormLog2	NormLog2	NormLog2	NormLog2	NormLog2	NormLog2	NormLog2	NormLog2	NormLog2	NormLog2	NormLog2	NormLog2	NormLog2	NormLog2	NormLog2	NormLog2	NormLog2	NormLog2	NormLog2	NormLog2	NormLog2	NormLog2	NormLog2	NormLog2	NormLog2	NormLog2	NormLog2	NormLog2
1001	Jessica Blackburn (Min Wei)	07_Jessica_Blackburn__Min_Wei_B			sample	Jessica_Blackburn__Min_Wei_3	Jurkat GFP	Human cell line	-0.00156942	0.00217084	0.00618234	-0.151548	-0.037084	-0.207009	0.0451192	-0.0333737	0.00219999	-0.00155922	0.0599908	0.275612	-0.0910059	0.0302929	-0.00178313	-0.105008	0.12217	0.129909	-0.103595	0.17923	0.017463	-0.0599785	0.050478	0.0279998	0.0246113	-0.0515771	-0.092763	0.422399	0.0201379	0.0023093	-0.0643063	-0.0628306	0.00598914	0.00326353	-0.0178044	-0.0640931	-0.0150991	0.0110458	0.182169	-0.0113034	0.15811
1002	Jessica Blackburn (Min Wei)	07_Jessica_Blackburn__Min_Wei_B			sample	Jessica_Blackburn__Min_Wei_4	Jurkat PRL3 WT	Human cell line	0.00167699	-0.00232587	-0.00664299	0.146226	0.0386427	0.192815	-0.0498811	0.0348668	-0.00235715	0.0016661	-0.0670626	-0.368083	0.0913894	-0.0331257	0.00190506	0.104465	-0.143267	-0.15328	0.103158	-0.220118	-0.018918	0.0615159	-0.0560283	-0.0305668	-0.026801	0.0532064	0.0930438	-0.652624	-0.0218582	-0.00247446	0.065759	0.064315	-0.0064345	-0.00349933	0.018806	0.0655506	0.0159791	-0.0119106	-0.224276	0.0119945	-0.190837
[truncated: 400 more columns]

## Sheet: NormLog2_MedianCentered
								Antibody Name	14-3-3-beta	14-3-3-epsilon	14-3-3-zeta	4E-BP1	4E-BP1_pS65	4E-BP1_pT37_T46	53BP1	A-Raf	A-Raf_pS299	ACC1	ACC_pS79	AceCS1	ACLY_pS455	ACSL1	ACVRL1	ADAR1	Akt	Akt1	Akt1_pS473	Akt2	Akt2_pS474	Akt_pS473	Akt_pT308	Ambra1_pS52	AMPK-a2_pS345	AMPKa	AMPKa_pT172	Annexin-I	Annexin-VII	AR	ARID1A	ASNS	Atg3	Atg4B	Atg5	Atg7	ATM	ATM_pS1981	ATP5A	ATP5H	ATR
								Antibody Origin	R	M	R	R	R	R	R	R	R	R	R	R	R	R	R	M	R	R	R	R	R	R	R	R	R	R	R	M	M	R	R	R	R	R	R	R	R	R	M	M	R
								Gene Name	YWHAB	YWHAE	YWHAZ	EIF4EBP1	EIF4EBP1	EIF4EBP1	TP53BP1	ARAF	ARAF	ACACA/ ACACB	ACACA/ACACB	ACSS2	ACLY	ACSL1	ACVRL1	ADAR	AKT1/2/3	AKT1	AKT1	AKT2	AKT2	AKT1/2/3	AKT1/2/3	AMBRA1	PRKAA2	PRKAA1/2	PRKAA1/2	ANXA1	ANXA7	AR	ARID1A	ASNS	ATG3	ATG4B	ATG5	ATG7	ATM	ATM	ATP5F1A	ATP5HD	ATR
								Validation Status	V	C	V	V	V	V	V	V	C	C	V	V	V	V	C	V	V	V	V	V	C	V	V	C	V	C	C	V	V	V	C	V	V	C	C	V	V	V	C	C	V
								Slide Id	GBL1147933	GBL1147860	GBL1147801	GBL1147438	GBL1147439	GBL1147440	GBL1147915	GBL1147575	GBL1147534	GBL1147442	GBL1147441	GBL1147742	GBL1147739	GBL1147738	GBL1147788	GBL1147833	GBL1147543	GBL1147690	GBL1147688	GBL1147661	GBL1147689	GBL1147461	GBL1147560	GBL1147808	GBL1147598	GBL1147443	GBL1147444	GBL1147836	GBL1147831	GBL1147710	GBL1147610	GBL1147614	GBL1147626	GBL1147655	GBL1147656	GBL1147627	GBL1147600	GBL1147785	GBL1147873	GBL1147868	GBL1147789
								Antibody Name in Heatmap	14-3-3-beta-R-V	14-3-3-epsilon-M-C	14-3-3-zeta-R-V	4E-BP1-R-V	4E-BP1_pS65-R-V	4E-BP1_pT37_T46-R-V	53BP1-R-V	A-Raf-R-V	A-Raf_pS299-R-C	ACC1-R-C	ACC_pS79-R-V	AceCS1-R-V	ACLY_pS455-R-V	ACSL1-R-V	ACVRL1-R-C	ADAR1-M-V	Akt-R-V	Akt1-R-V	Akt1_pS473-R-V	Akt2-R-V	Akt2_pS474-R-C	Akt_pS473-R-V	Akt_pT308-R-V	Ambra1_pS52-R-C	AMPK-a2_pS345-R-V	AMPKa-R-C	AMPKa_pT172-R-C	Annexin-I-M-V	Annexin-VII-M-V	AR-R-V	ARID1A-R-C	ASNS-R-V	Atg3-R-V	Atg4B-R-C	Atg5-R-C	Atg7-R-V	ATM-R-V	ATM_pS1981-R-V	ATP5A-M-C	ATP5H-M-C	ATR-R-V
								Probabilities (QC Score)	0.941398	0.903615	0.961878	0.971184	0.969464	0.974008	0.96766	0.96577	0.962071	0.956468	0.956227	0.961813	0.955905	0.957538	0.870997	0.93781	0.963987	0.941723	0.930086	0.954686	0.915584	0.947798	0.970186	0.961402	0.927014	0.968923	0.960793	0.934166	0.93968	0.971865	0.968031	0.951662	0.936657	0.968782	0.954281	0.964586	0.965847	0.884334	0.948663	0.914622	0.949872
								Slide no.	1	2	3	4	5	6	7	8	9	10	11	12	13	14	15	16	17	18	19	20	21	22	23	24	25	26	27	28	29	30	31	32	33	34	35	36	37	38	39	40	41
Order	Sample Source	Category_1	Category_2	Category_3	Sample	Sample Name	Sample description	Sample Type	14-3-3-beta-R-V	14-3-3-epsilon-M-C	14-3-3-zeta-R-V	4E-BP1-R-V	4E-BP1_pS65-R-V	4E-BP1_pT37_T46-R-V	53BP1-R-V	A-Raf-R-V	A-Raf_pS299-R-C	ACC1-R-C	ACC_pS79-R-V	AceCS1-R-V	ACLY_pS455-R-V	ACSL1-R-V	ACVRL1-R-C	ADAR1-M-V	Akt-R-V	Akt1-R-V	Akt1_pS473-R-V	Akt2-R-V	Akt2_pS474-R-C	Akt_pS473-R-V	Akt_pT308-R-V	Ambra1_pS52-R-C	AMPK-a2_pS345-R-V	AMPKa-R-C	AMPKa_pT172-R-C	Annexin-I-M-V	Annexin-VII-M-V	AR-R-V	ARID1A-R-C	ASNS-R-V	Atg3-R-V	Atg4B-R-C	Atg5-R-C	Atg7-R-V	ATM-R-V	ATM_pS1981-R-V	ATP5A-M-C	ATP5H-M-C	ATR-R-V
									Median-Centered	Median-Centered	Median-Centered	Median-Centered	Median-Centered	Median-Centered	Median-Centered	Median-Centered	Median-Centered	Median-Centered	Median-Centered	Median-Centered	Median-Centered	Median-Centered	Median-Centered	Median-Centered	Median-Centered	Median-Centered	Median-Centered	Median-Centered	Median-Centered	Median-Centered	Median-Centered	Median-Centered	Median-Centered	Median-Centered	Median-Centered	Median-Centered	Median-Centered	Median-Centered	Median-Centered	Median-Centered	Median-Centered	Median-Centered	Median-Centered	Median-Centered	Median-Centered	Median-Centered	Median-Centered	Median-Centered	Median-Centered
1001	Jessica Blackburn (Min Wei)	07_Jessica_Blackburn__Min_Wei_B			sample	Jessica_Blackburn__Min_Wei_3	Jurkat GFP	Human cell line	-0.0016232	0.00224836	0.00641267	-0.148887	-0.0378633	-0.199912	0.0475001	-0.0341203	0.00227857	-0.00161266	0.0635267	0.321847	-0.0911977	0.0317093	-0.00184409	-0.104736	0.132718	0.141594	-0.103377	0.199674	0.0181905	-0.0607472	0.0532531	0.0292833	0.0257061	-0.0523918	-0.0929034	0.537512	0.020998	0.00239188	-0.0650327	-0.0635728	0.00621182	0.00338143	-0.0183052	-0.0648218	-0.0155391	0.0114782	0.203222	-0.011649	0.174473
1002	Jessica Blackburn (Min Wei)	07_Jessica_Blackburn__Min_Wei_B			sample	Jessica_Blackburn__Min_Wei_4	Jurkat PRL3 WT	Human cell line	0.0016232	-0.00224836	-0.00641267	0.148887	0.0378633	0.199912	-0.0475001	0.0341203	-0.00227857	0.00161266	-0.0635267	-0.321847	0.0911977	-0.0317093	0.00184409	0.104736	-0.132718	-0.141594	0.103377	-0.199674	-0.0181905	0.0607472	-0.0532531	-0.0292833	-0.0257061	0.0523918	0.0929034	-0.537512	-0.020998	-0.00239188	0.0650327	0.0635728	-0.00621182	-0.00338143	0.0183052	0.0648218	0.0155391	-0.0114782	-0.203222	0.011649	-0.174473
[truncated: 400 more columns]

## Sheet: Min analysis
Jurkat GFP	Jurkat PRL3 WT	Fold change PRL3 WT/GFP	Antibody Name	Gene Name
0.403041	1.63859	4.06557	S6_pS240_S244	RPS6
0.432617	1.60696	3.7145	S6_pS235_S236	RPS6
0.672766	1.35006	2.00673	Pyk2_pY402	PTK2B
0.793578	1.22082	1.53837	ATRX	ATRX
0.816773	1.19601	1.46431	Cyclin-B1	CCNB1
0.834203	1.17736	1.41136	PLK1	PLK1
0.837199	1.17416	1.40248	Rictor	RICTOR
0.860499	1.14923	1.33554	Hif-1-alpha	HIF1A
0.866331	1.14299	1.31935	4E-BP1_pT37_T46	EIF4EBP1
0.867029	1.14224	1.31742	p90RSK_pT573	RPS6KA1
0.868121	1.14108	1.31442	ULK1_pS757	ULK1
0.872677	1.1362	1.30197	Histone-H3	HIST1H3A-F
0.87438	1.13438	1.29736	MTCO1	MT-CO1
0.874936	1.13379	1.29585	Hexokinase-II	HK2
0.876215	1.13242	1.2924	PKC-b-II_pS660	PRKCA/B/D/E/H/Q
0.890289	1.11736	1.25506	PKCa	PRKCA
0.891567	1.116	1.25172	EphA2_pY588	EPHA2
0.89556	1.11172	1.24137	S6	RPS6
0.897238	1.10993	1.23705	NDRG1_pT346	NDRG1
0.900284	1.10667	1.22925	4E-BP1	EIF4EBP1
0.902384	1.10442	1.22389	ER-a_pS118	ESR1
0.904627	1.10203	1.21821	STING	TMEM173
0.904665	1.10198	1.21811	Wee1_pS642	WEE1
0.905706	1.10087	1.21548	C-Raf_pS338	RAF1
0.90618	1.10036	1.21429	Paxillin	PXN
0.906388	1.10014	1.21376	CREB_pS133	CREB1
0.906851	1.09965	1.2126	FAK_pY397	PTK2
0.909272	1.09706	1.20652	PKC-a-b-II_pT638_T641	PRKCA/PRKCB
0.913658	1.09236	1.19559	DNA-Ligase-IV	LIG4
0.91505	1.09088	1.19215	p38-MAPK-_pT180_Y182	MAPK11/13/12/14
0.917964	1.08776	1.18497	c-Jun_pS73	JUN
0.923907	1.0814	1.17046	cdc25C	CDC25C
0.927485	1.07757	1.16182	Cox-IV	COX4I1
0.928361	1.07664	1.15972	CDK1_pT14	CDK1/2/3
0.929768	1.07513	1.15634	Stat3_pY705	STAT3
0.9298	1.0751	1.15627	ADAR1	ADAR
0.930711	1.07412	1.15409	Akt1_pS473	AKT1
0.934107	1.07049	1.146	Bad_pS112	BAD
0.936636	1.06778	1.14002	BRD4	BRD4
0.937725	1.06662	1.13745	AMPKa_pT172	PRKAA1/2
0.938868	1.0654	1.13477	ACLY_pS455	ACLY
0.938966	1.06529	1.13454	Caspase-7-cleaved-	CASP7
0.940343	1.06382	1.13131	GSK-3a-b_pS21_S9	GSK3A/GSK3B
0.940799	1.06333	1.13024	p53	TP53
0.941195	1.06291	1.12932	VAV1	VAV1
0.942183	1.06185	1.12701	cdc2_pY15	CDK1
0.942588	1.06142	1.12606	PARG	PARG
0.944477	1.0594	1.12167	LC3A-B	MAP1LC3A/B
0.944628	1.05923	1.12132	Rb_pS807_S811	RB1
0.947224	1.05646	1.11532	Grp75	HSPA9
0.947632	1.05602	1.11438	RIP3	RIPK3
0.949977	1.05351	1.10899	Complex-II-Subunit	SDHB
0.950668	1.05277	1.1074	ER-a	ESR1
0.950773	1.05266	1.10716	GSK-3B	GSK3B
0.951108	1.0523	1.1064	Connexin-43	GJA1
0.951296	1.0521	1.10597	PYGB	PYGB
0.951555	1.05182	1.10537	Bim	BCL2L11
0.954229	1.04896	1.09928	PEA-15_pS116	PEA15
0.954923	1.04822	1.0977	VEGFR-2_pY1175	KDR
0.955081	1.04805	1.09734	eIF4G	EIF4G1
0.956011	1.04706	1.09524	H2AX_pS139	H2AFX
0.956405	1.04664	1.09434	ARID1A	ARID1A
0.956463	1.04657	1.09421	DUSP4	DUSP4
0.956546	1.04648	1.09402	Atg7	ATG7
0.956842	1.04617	1.09336	CD38	CD38
0.956924	1.04608	1.09317	Mcl-1	MCL1
0.957196	1.04579	1.09255	VEGFR-2	KDR
0.95731	1.04567	1.0923	FN14	TNFRSF12A
0.957384	1.04559	1.09213	ASNS	ASNS
0.957458	1.04551	1.09196	U-Histone-H2B	HIST1H2BB
0.958539	1.04435	1.08953	GATA3	GATA3
0.958996	1.04386	1.0885	MRAP	MRAP
0.959074	1.04378	1.08832	Gys	GYS1
0.959278	1.04356	1.08786	Akt_pS473	AKT1/2/3
0.960394	1.04237	1.08536	Coup-TFII	NR2F2
0.960809	1.04192	1.08442	PCNA	PCNA
0.96113	1.04158	1.0837	NRF2	NFE2L2
0.962327	1.0403	1.08103	Wee1	WEE1
0.963021	1.03956	1.07948	CIITA	CIITA
0.963159	1.03941	1.07917	LRP6_pS1490	LRP6
0.963654	1.03888	1.07806	B7-H4	VTCN1
0.963955	1.03856	1.07739	DM-Histone-H3	HIST1H3A
0.964596	1.03787	1.07597	Bax	BAX
0.964881	1.03757	1.07533	AMPKa	PRKAA1/2
0.965243	1.03718	1.07453	eIF4E_pS209	EIF4E
0.965566	1.03684	1.07381	PRAS40_pT246	AKT1S1
0.965776	1.03661	1.07334	SETD2	SETD2
0.965964	1.03641	1.07293	DDB-1	DDB1
0.965997	1.03637	1.07286	Glutaminase	GLS
0.966294	1.03606	1.0722	PD-L1	CD274
0.967275	1.03501	1.07002	FRS2-a_pY196	FRS2
0.967438	1.03483	1.06966	HMHA1	ARHGAP45
0.968406	1.0338	1.06752	EGFR	EGFR
0.968481	1.03372	1.06736	p27-Kip1	CDKN1B
0.968928	1.03324	1.06637	Caspase-8-cleaved	CASP8
0.969079	1.03308	1.06604	LAD1	LAD1
0.969718	1.03239	1.06463	Rb	RB1
0.971017	1.031	1.06178	IL-6	IL6
0.971353	1.03065	1.06104	PHGDH	PHGDH
0.971368	1.03063	1.06101	Rictor_pT1135	RICTOR
0.971539	1.03045	1.06063	c-Myc	MYC
0.971849	1.03011	1.05995	MSI2	MSI2
0.971905	1.03005	1.05983	Myosin-IIa	MYH9
0.972142	1.0298	1.05931	ENY2	ENY2
0.972185	1.02976	1.05922	RPA32_pS4_S8	RPA2
0.972292	1.02964	1.05898	SHP-2_pY542	PTPN11
0.972546	1.02937	1.05843	Enolase-2	ENO2
0.973392	1.02846	1.05658	PDK1_pS241	PDPK1
0.97359	1.02825	1.05614	Cdc6	CDC6
0.973617	1.02822	1.05609	Mnk1	MKNK1
0.973756	1.02807	1.05578	CA9	CA9
0.973942	1.02788	1.05538	c-Abl	ABL1
0.974129	1.02767	1.05497	DVL3	DVL3
0.97424	1.02756	1.05473	IRS2	IRS2
0.974278	1.02752	1.05464	RBM15	RBM15
0.974623	1.02715	1.05389	4E-BP1_pS65	EIF4EBP1
0.974804	1.02695	1.0535	Hexokinase-I	HK1
0.975144	1.02659	1.05276	RIP	RIPK1
0.975347	1.02637	1.05231	Collagen-VI	COL6A1
0.976009	1.02566	1.05088	Cyclin-D3	CCND3
0.976865	1.02475	1.04902	p21	CDKN1A
0.977083	1.02452	1.04855	PRC1_pT481	PRC1
0.977133	1.02446	1.04844	A-Raf	ARAF
0.977279	1.02431	1.04812	Gli3	GLI3
0.977481	1.02409	1.04768	EphA2_pS897	EPHA2
0.977949	1.02359	1.04667	b-Actin	ACTB
0.977951	1.02359	1.04667	TSC1	TSC1
0.978375	1.02313	1.04575	Chk1	CHEK1
0.978522	1.02298	1.04543	Tuberin	TSC2
0.979657	1.02176	1.04298	BMK1-Erk5_pT218_Y220	MAPK7
0.979905	1.0215	1.04244	PKC-delta_pS664	PRKCD
0.979936	1.02146	1.04238	PTEN	PTEN
0.980253	1.02112	1.04169	PKA-a	PRKAR1A
0.980514	1.02084	1.04113	IGFRb	IGF1R
0.981461	1.01983	1.0391	PDHK1	PDK1
0.981774	1.0195	1.03842	PAI-1	SERPINE1
0.981894	1.01937	1.03816	YB1_pS102	YBX1
0.982075	1.01918	1.03778	Heregulin	NRG1
0.982565	1.01865	1.03673	YAP	YAP1
0.983482	1.01767	1.03476	PI3K-p85	PIK3R1
0.983556	1.01759	1.0346	UBQLN4	UBQLN4
0.983593	1.01755	1.03452	MERIT40_pS29	BABAM1
0.983735	1.0174	1.03422	SGK3	SGK3
0.984069	1.01704	1.03351	TRIM25	TRIM25
0.984501	1.01658	1.03258	MEK2	MAP2K2
0.984687	1.01638	1.03219	Sox2	SOX2
0.984853	1.0162	1.03183	MDM2_pS166	MDM2
0.986075	1.0149	1.02923	Ets-1	ETS1
0.986419	1.01453	1.0285	RRM1	RRM1
0.986753	1.01417	1.02778	Oct-4	POU5F1
0.986772	1.01415	1.02775	Enolase-1	ENO1
0.986958	1.01395	1.02735	DNMT1	DNMT1
0.987093	1.01381	1.02706	JAB1	COPS5
0.987164	1.01373	1.02691	IGF1R_pY1135_Y1136	IGF1R/INSR
0.987176	1.01372	1.02689	P-Cadherin	CDH3
0.98722	1.01367	1.02679	Snail	SNAI1
0.987386	1.01349	1.02644	SDHA	SDHA
0.987418	1.01346	1.02637	E-Cadherin	CDH1
0.987437	1.01344	1.02633	c-IAP2	BIRC3
0.987541	1.01333	1.02611	TRAP1	TRAP1
0.987619	1.01324	1.02595	Cyclin-D1	CCND1
0.987735	1.01312	1.0257	Atg5	ATG5
0.988564	1.01223	1.02394	B7-H3	CD276
0.988668	1.01212	1.02372	Smad4	SMAD4
0.988677	1.01211	1.0237	BiP-GRP78	HSPA5
0.98895	1.01182	1.02313	CD134	TNFRSF4
0.989054	1.01171	1.02291	Myt1	PKMYT1
0.989589	1.01114	1.02178	ATM	ATM
0.989652	1.01107	1.02164	TRIP13	TRIP13
0.989707	1.01101	1.02153	DAPK2	DAPK2
0.990006	1.01069	1.02089	Gli1	GLI1
0.990104	1.01059	1.02069	HLA-DR-DP-DQ-DX	HLA-DRA
0.990316	1.01036	1.02024	SFRP1	SFRP1
0.990325	1.01035	1.02022	IRF-1	IRF1
0.990356	1.01032	1.02015	Caspase-3-cleaved	CASP3
0.990465	1.0102	1.01992	GCLM	GCLM
0.99064	1.01001	1.01956	MTSS1	MTSS1
0.990922	1.00971	1.01896	PYGM	PYGM
0.991154	1.00946	1.01847	PI3K-p110-b	PIK3CB
0.991234	1.00938	1.0183	HER2_pY1248	ERBB2
0.991466	1.00913	1.01782	Aurora-A	AURKA
0.991588	1.009	1.01756	D-a-Tubulin	TUBA4A/TUBA3C
0.991728	1.00885	1.01726	Mitofusin-2	MFN2
0.99181	1.00876	1.01709	Vimentin	VIM
0.991851	1.00872	1.01701	S100A4	S100A4
0.991857	1.00871	1.01699	Lyn	LYN
0.992196	1.00835	1.01628	ATP5H	ATP5HD
0.99245	1.00808	1.01574	Puma	BBC3
0.993108	1.00737	1.01436	CD68	CD68
0.993561	1.00689	1.01341	Jagged1	JAG1
0.993567	1.00688	1.0134	c-Abl_pY412	ABL1
0.993577	1.00687	1.01338	COG3	COG3
0.993975	1.00644	1.01255	p70-S6K_pT389	RPS6KB1
0.99428	1.00612	1.01191	CD29	ITGB1
0.994533	1.00585	1.01138	PDH	DLAT
0.994769	1.0056	1.01088	PDHA1	PDHA1
0.994828	1.00553	1.01076	XPA	XPA
0.995065	1.00528	1.01026	eIF4E	EIF4E
0.995104	1.00524	1.01018	FOXM1	FOXM1
0.995444	1.00487	1.00947	UVRAG	UVRAG
0.995467	1.00485	1.00943	Cdc42	CDC42/RAC1
0.995687	1.00461	1.00897	FOXO3	FOXO3
0.995983	1.0043	1.00835	PAX8	PAX8
0.996197	1.00407	1.0079	Claudin-7	CLDN7
0.996359	1.00389	1.00756	XRCC1	XRCC1
0.996372	1.00388	1.00754	ZEB1	ZEB1
0.996504	1.00374	1.00726	p27_pT198	CDKN1B
0.997161	1.00304	1.00589	MR1	MR1
0.997672	1.00249	1.00483	DDR1_pY513	DDR1
0.99776	1.0024	1.00465	MITF	MITF
0.997786	1.00237	1.00459	Histone-H3_pS10	HIST1H3A-J
0.997807	1.00235	1.00455	b-Catenin_pT41_S45	CTNNB1
0.99824	1.00188	1.00365	IRS1	IRS1
0.998405	1.00171	1.00331	TIGAR	TIGAR
0.9986	1.0015	1.0029	Stathmin-1	STMN1
0.998765	1.00132	1.00256	ACVRL1	ACVRL1
0.998876	1.0012	1.00233	Rheb	RHEB
0.998913	1.00116	1.00225	14-3-3-beta	YWHAB
0.99892	1.00116	1.00224	ACC1	ACACA/ ACACB
0.999941	1.00006	1.00012	mTOR_pS2448	MTOR
1	1	1	Elk1_pS383	ELK1
1.00011	0.999886	0.999779	MIF	MIF
1.00041	0.999563	0.999154	CSK	CSK
1.00056	0.999405	0.998848	Fibronectin	FN1
1.00057	0.999387	0.998816	p70-S6K1	RPS6KB1
1.00064	0.999315	0.998675	PDK1	PDPK1
1.00111	0.998814	0.997707	MIG6	ERRFI1
1.0013	0.998607	0.997308	GATA6	GATA6
1.00148	0.998412	0.996933	Chk2_pT68	CHEK2
1.00151	0.998389	0.996888	14-3-3-epsilon	YWHAE
1.00153	0.998367	0.996846	A-Raf_pS299	ARAF
1.0016	0.998286	0.99669	AR	AR
1.0016	0.998284	0.996686	VHL	VHL
1.00189	0.99798	0.9961	GSK-3a-b	GSK3A/GSK3B
1.00206	0.997791	0.995735	Aurora-ABC_pT288_pT232_pT198	AURKA-C
1.00215	0.997703	0.995566	CD49b	ITGA2
1.00226	0.997577	0.995323	Atg4B	ATG4B
1.00248	0.997352	0.994889	PD-1	PDCD1
1.00269	0.997125	0.994452	Caveolin-1	CAV1
1.00276	0.997044	0.994296	PARP	PARP1
1.00282	0.996987	0.994186	FGF-basic	FGF2
1.00284	0.996964	0.994142	SOD1	SOD1
1.00329	0.996485	0.993221	NDUFB4	NDUFB4
1.0033	0.996467	0.993187	GCN5L2	KAT2A
1.00378	0.995961	0.992214	HER3	ERBB3
1.00387	0.995864	0.992028	HSP70	HSPA1A
1.00404	0.995681	0.991677	PRAS40	AKT1S1
1.00416	0.99555	0.991426	Atg3	ATG3
1.0042	0.995503	0.991336	Src	SRC
1.00427	0.995436	0.991207	Aurora-B	AURKB
1.00429	0.995406	0.99115	14-3-3-zeta	YWHAZ
1.0043	0.995399	0.991136	N-Ras	NRAS
1.00433	0.995372	0.991084	SGK1	SGK1
1.0045	0.995191	0.990738	Rab11	RAB11A/B
1.00467	0.995005	0.99038	SCD	SCD
1.0048	0.994862	0.990106	PLC-gamma2_pY759	PLCG2
1.00537	0.99426	0.988954	Bid	BID
1.0056	0.994006	0.988466	YAP_pS127	YAP1
1.00571	0.993892	0.98825	mTOR	MTOR
1.00576	0.993833	0.988137	Cox2	PTGS2
1.00587	0.993723	0.987925	TUFM	TUFM
1.00611	0.99346	0.987424	CtIP	RBBP8
1.00618	0.993384	0.987277	SF2	SRSF1
1.00639	0.993161	0.986853	DM-K9-Histone-H3	HIST1H3A-J
1.0064	0.993158	0.986846	DAPK1_pS308	DAPK1
1.00655	0.992993	0.98653	UGT1A	UGT1A1/3-5/7-10
1.00662	0.992916	0.986384	DDR1	DDR1
1.00697	0.992541	0.985669	DRP1	DNM1L
1.00753	0.99195	0.984541	Syk	SYK
1.00769	0.991778	0.984214	ATM_pS1981	ATM
1.00795	0.991499	0.983682	FAK	PTK2
1.00835	0.991063	0.982852	Calnexin	CANX
1.00846	0.990954	0.982645	CD171	L1CAM
1.00862	0.990776	0.982307	Notch3	NOTCH3
1.00995	0.989355	0.979607	p27_pT157	CDKN1B
1.00997	0.989334	0.979568	UQCRC2	UQCRC2
1.01014	0.989154	0.979225	G6PD	G6PD
1.01042	0.98885	0.978649	DJ1	PARK7
1.01055	0.988709	0.978383	Notch1-cleaved	NOTCH1
1.01068	0.98858	0.978138	Twist	TWIST1
1.01077	0.988483	0.977953	MMP14	MMP14
1.01108	0.988146	0.977316	Shc_pY317	SHC1
1.01141	0.987797	0.976655	Bcl2	BCL2
1.01149	0.987705	0.976483	EphA2	EPHA2
1.01164	0.987551	0.976191	BAP1	BAP1
1.01199	0.987177	0.975484	Beclin	BECN1
1.01211	0.987048	0.97524	Smad3	SMAD3
1.01218	0.986973	0.975098	Akt2_pS474	AKT2
1.01219	0.986963	0.975081	RSK	RPS6KA1/2/3
1.01254	0.986582	0.974361	KAP1	TRIM28
1.01274	0.986368	0.973957	E2F1	E2F1
1.01283	0.986275	0.97378	WIPI1	WIPI1
1.01307	0.98602	0.973301	Bak	BAK1
1.0136	0.985448	0.972222	MelanA	MLANA
1.01383	0.985207	0.971768	Melanoma-gp100	PMEL
1.01391	0.985115	0.971597	CD26	DPP4
1.01406	0.984963	0.97131	Annexin-VII	ANXA7
1.01425	0.984753	0.970915	PI3K-p110-a	PIK3CA
1.01428	0.984727	0.970867	C-Raf	RAF1
1.01431	0.984692	0.970801	HSP27	HSBP1
1.01442	0.984573	0.970577	IDO	IDO1
1.01475	0.984222	0.969917	Rab25	RAB25
1.01535	0.983576	0.968703	TAZ	WWTR1
1.01546	0.983461	0.968488	SOD2	SOD2
1.01566	0.983247	0.968086	EGFR_pY1173	EGFR
1.01631	0.982552	0.966783	Transglutaminase	TGM2
1.01655	0.982295	0.966303	Porin	VDAC1
1.01661	0.982236	0.966192	XPF	ERCC4
1.01691	0.981907	0.965576	SHP2	PTPN11
1.01701	0.981799	0.965374	GRB7	GRB7
1.01703	0.981787	0.965352	PMS2	PMS2
1.01721	0.981594	0.964991	AMPK-a2_pS345	PRKAA2
1.01733	0.981465	0.964749	HER2	ERBB2
1.01754	0.98124	0.964328	SLC1A5	SLC1A5
1.01768	0.981083	0.964035	NAPSIN-A	NAPSA
1.01837	0.980346	0.96266	PR	PGR
1.01874	0.979954	0.961929	CD44	CD44
1.01877	0.979916	0.961858	Chk1_pS296	CHEK1
1.01889	0.979792	0.961627	CDKN2A	CDKN2A
1.01901	0.979659	0.961378	FoxO3a_pS318_S321	FOXO3
1.01908	0.979586	0.961242	XIAP	XIAP
1.01912	0.97955	0.961175	MCT4	SLC16A3
1.0196	0.979036	0.960218	Ambra1_pS52	AMBRA1
1.01988	0.978732	0.959654	PTPN12	PTPN12
1.02075	0.977804	0.957929	Creb	CREB1
1.02085	0.977696	0.957728	CD45	PTPRC
1.02088	0.977669	0.957677	IGFBP2	IGFBP2
1.02122	0.977301	0.956994	ACSL1	ACSL1
1.02132	0.977195	0.956798	c-Kit	KIT
1.02152	0.976976	0.956391	RRM2	RRM2
1.02155	0.976946	0.956337	WIPI2	WIPI2
1.02209	0.976366	0.955262	MEK1_p_S217_S221	MAP2K1/MAP2K2
1.0226	0.97582	0.95425	INPP4b	INPP4B
1.02274	0.975671	0.953976	CD86	CD86
1.02278	0.975631	0.953902	HER3_pY1289	ERBB3
1.02302	0.975375	0.953427	PERK	EIF2AK3
1.02316	0.975225	0.953151	Jak2	JAK2
1.02466	0.973615	0.95018	Lasu1	HUWE1
1.025	0.973255	0.949517	BRCA1	BRCA1
1.02558	0.972636	0.948376	PAR	PAR Modification
1.02586	0.972339	0.94783	Granzyme-B	GZMB
1.02638	0.971784	0.946811	c-Met_pY1234_Y1235	MET
1.02797	0.97008	0.943686	Gab2	GAB2
1.02819	0.969842	0.94325	Erk5	MAPK7
1.02956	0.968378	0.940574	Rad50	RAD50
1.03177	0.966016	0.936272	53BP1	TP53BP1
1.03249	0.965242	0.934866	IR-b	INSR
1.0325	0.965238	0.93486	Cyclophilin-F	PPIF
1.03323	0.964448	0.933427	GAPDH	GAPDH
1.03398	0.963653	0.931986	B-Raf_pS445	BRAF
1.03483	0.962746	0.930346	Smac	DIABLO
1.03561	0.961909	0.928835	Akt_pT308	AKT1/2/3
1.03584	0.961665	0.928395	LDHA	LDHA
1.03592	0.961572	0.928228	Tau	MAPT
1.03597	0.961517	0.928128	UBAC1	UBAC1
1.03838	0.958944	0.923501	p44-42-MAPK	MAPK1/MAPK3
1.03853	0.958787	0.92322	MYH11	MYH11
1.0387	0.958599	0.922881	Vinculin	VCL
1.0389	0.958385	0.922498	Myosin-IIa_pS1943	MYH9
1.04005	0.957152	0.920291	Caspase-8	CASP8
1.04073	0.95643	0.919001	TFAM	TFAM
1.04093	0.956215	0.918617	H2AX_pS140	H2AFX
1.04124	0.955887	0.91803	CD4	CD4
1.04133	0.955789	0.917855	Slfn11	SLFN11
1.04159	0.955514	0.917364	MEK1	MAP2K1
1.04188	0.955201	0.916807	PAK1	PAK1
1.04246	0.95458	0.9157	ACC_pS79	ACACA/ACACB
1.04254	0.954492	0.915544	PEA-15	PEA15
1.04327	0.953717	0.914165	Patched	PTCH1
1.04328	0.953697	0.914129	TTF1	NKX2-1
1.0435	0.953469	0.913724	PREX1	PREX1
1.04402	0.952907	0.912727	B-Raf	BRAF
1.04478	0.952096	0.911287	DUSP6	DUSP6
1.04533	0.951511	0.910251	Notch1	NOTCH1
1.04633	0.950441	0.908358	Tyro3	TYRO3
1.04681	0.949927	0.90745	p38-a	MAPK14
1.04782	0.948844	0.90554	Chk1_pS345	CHEK1
1.04919	0.947379	0.902962	HSP60	HSPD1
1.04954	0.947004	0.902303	Smad1	SMAD1
1.04967	0.946867	0.902063	Glutamate-D1-2	GLUD1
1.04967	0.946861	0.902052	Tuberin_pT1462	TSC2
1.05009	0.946415	0.901269	MSH2	MSH2
1.05124	0.945188	0.899119	Lck	LCK
1.05194	0.94444	0.89781	DNA_POLG	POLG
1.05206	0.944313	0.897589	FASN	FASN
1.0525	0.943838	0.896757	CDT1	CDT1
1.05371	0.94254	0.894493	ATR_pS428	ATR
1.0545	0.941694	0.89302	eEF2	EEF2
1.0546	0.941589	0.892837	BCL2A1	BCL2A1
1.05696	0.93907	0.888465	Stat5a	STAT5A
1.05893	0.936958	0.884814	NF-kB-p65_pS536	RELA
1.0615	0.934207	0.88008	MERIT40	BABAM1
1.06188	0.933804	0.879387	Merlin	NF2
1.06386	0.931688	0.875763	GCLC	GCLC
1.06504	0.93042	0.873598	MLH1	MLH1
1.06535	0.93009	0.873036	ZAP-70	ZAP70
1.06958	0.925571	0.865362	ERCC5	ERCC5
1.07136	0.923664	0.862142	MMP2	MMP2
1.07272	0.922205	0.859687	Mitofusin-1	MFN1
1.07322	0.921676	0.858797	Src_pY416	SRC
1.0734	0.921476	0.858461	b-Catenin	CTNNB1
1.0744	0.920409	0.856671	PAICS	PAICS
1.07519	0.919564	0.855256	JNK_pT183_Y185	MAPK8
1.07784	0.916733	0.850529	Cyclin-E1	CCNE1
1.07813	0.916419	0.850006	XBP-1	XBP1
1.07858	0.91594	0.849209	p38-MAPK	MAPK14/11/12
1.07938	0.915088	0.847794	PAK4	PAK4
1.07943	0.915028	0.847693	ERCC1	ERCC1
1.08137	0.912953	0.844255	NQO1	NQO1
1.08436	0.909757	0.838981	PKM2	PKM
1.08632	0.907662	0.835541	Raptor	RPTOR
1.08829	0.905555	0.832092	ERRalpha	ESRRA
1.08831	0.905534	0.832057	HSP27_pS82	HSBP1
1.08837	0.905466	0.831947	Akt	AKT1/2/3
1.09422	0.899204	0.821773	Akt1	AKT1
1.09803	0.895132	0.815216	Bcl-xL	BCL2L1
1.10027	0.892733	0.811374	PHLPP	PHLPP1
1.10239	0.890469	0.807762	VHL-EPPK1	EPPK1
1.10305	0.889766	0.806643	RPA32	RPA2
1.10378	0.888978	0.805391	EMA	MUC1
1.10687	0.885673	0.800157	MSH6	MSH6
1.1078	0.884677	0.798587	JNK2	MAPK9
1.11491	0.877076	0.786679	eEF2K	EEF2K
1.11582	0.876097	0.785157	ATR	ATR
1.12293	0.868498	0.773422	MLKL	MLKL
1.1258	0.865431	0.768728	Pdcd4	PDCD4
1.12815	0.862912	0.764891	Gys_pS641	GYS1
1.13089	0.859983	0.760449	Stat3	STAT3
1.13228	0.858495	0.758201	Akt2	AKT2
1.13459	0.856025	0.75448	ATP5A	ATP5F1A
1.13779	0.852599	0.749346	MAPK_pT202_Y204	MAPK1/MAPK3
1.14124	0.848907	0.743845	VASP	VASP
1.17162	0.816405	0.696815	Rad51	RAD51
1.17958	0.80789	0.684893	Chk2	CHEK2
1.18711	0.799841	0.673773	Axl	AXL
1.21051	0.774811	0.640072	AceCS1	ACSS2
1.21666	0.768225	0.63142	Src_pY527	SRC
1.24175	0.741385	0.597047	Rad23A	RAD23A
1.27517	0.705642	0.553372	TFRC	TFRC
1.31468	0.663372	0.504588	HES1	HES1
1.34015	0.636122	0.474663	Annexin-I	ANXA1

## Sheet: common hits
Fold change Jurkat PRL3 WT/GFP	Antibody Name	Gene Name		Fold change HSB2 PRL3 WT/GFP	Antibody Name	Gene Name	Find common hits	Common hits	Fold change HSB2 PRL3 WT/GFP	Fold change Jurkat PRL3 WT/GFP
4.06557	S6_pS240_S244	RPS6		7.05824	S6_pS240_S244	RPS6	1	S6_pS240_S244	7.05824	4.06557
3.7145	S6_pS235_S236	RPS6		4.7998	Pyk2_pY402	PTK2B	1	Pyk2_pY402	4.7998	2.00673
2.00673	Pyk2_pY402	PTK2B		4.1984	HES1	HES1	1	HES1	4.1984	0.504588
1.53837	ATRX	ATRX		4.01673	TFRC	TFRC	1	TFRC	4.01673	0.553372
1.46431	Cyclin-B1	CCNB1		3.97038	S6_pS235_S236	RPS6	1	S6_pS235_S236	3.97038	3.7145
1.41136	PLK1	PLK1		1.70102	Rad23A	RAD23A	1	Rad23A	1.70102	0.597047
1.40248	Rictor	RICTOR		1.67013	Rad51	RAD51	1	Rad51	1.67013	0.696815
1.33554	Hif-1-alpha	HIF1A		1.60276	Src_pY527	SRC	1	Src_pY527	1.60276	0.63
1.31935	4E-BP1_pT37_T46	EIF4EBP1		1.52879	Hif-1-alpha	HIF1A	1	Hif-1-alpha	1.52879	1.33554
1.31742	p90RSK_pT573	RPS6KA1		1.49785	p90RSK_pT573	RPS6KA1	1	p90RSK_pT573	1.49785	1.31742
1.31442	ULK1_pS757	ULK1		1.38255	Histone-H3	HIST1H3A-F	1	Histone-H3	1.38255	1.30197
1.30197	Histone-H3	HIST1H3A-F		11.9353	Stat5a	STAT5A	0
0.696815	Rad51	RAD51		10.0219	PTEN	PTEN	0
0.684893	Chk2	CHEK2		7.33074	Src_pY416	SRC	0
0.673773	Axl	AXL		5.16721	DUSP6	DUSP6	0
0.640072	AceCS1	ACSS2		3.84436	CD171	L1CAM	0
0.63142	Src_pY527	SRC		3.64874	MCT4	SLC16A3	0
0.597047	Rad23A	RAD23A		3.60321	FAK_pY397	PTK2	0
0.553372	TFRC	TFRC		2.77357	PLC-gamma2_pY759	PLCG2	0
0.504588	HES1	HES1		2.63967	p21	CDKN1A	0
0.474663	Annexin-I	ANXA1		2.43466	IRS2	IRS2	0
				2.4014	EphA2_pY588	EPHA2	0
				2.32103	Bax	BAX	0
				2.29704	SHP-2_pY542	PTPN11	0
				2.25247	LDHA	LDHA	0
				2.19053	GCN5L2	KAT2A	0
				2.18084	ERRalpha	ESRRA	0
				1.99817	Connexin-43	GJA1	0
				1.82431	VEGFR-2_pY1175	KDR	0
				1.7175	PAR	PAR Modification	0
				1.67827	ATP5A	ATP5F1A	0
				1.62728	Cyclin-E1	CCNE1	0
				1.58275	Stat3_pY705	STAT3	0
				1.57429	eEF2	EEF2	0
				1.55927	Bcl-xL	BCL2L1	0
				1.5573	FASN	FASN	0
				1.53729	Hexokinase-II	HK2	0
				1.51985	Merlin	NF2	0
				1.51212	Vimentin	VIM	0
				1.4825	Stat3	STAT3	0
				1.48196	Aurora-ABC_pT288_pT232_pT198	AURKA-C	0
				1.46751	Histone-H3_pS10	HIST1H3A-J	0
				1.4609	cdc2_pY15	CDK1	0
				1.45871	RRM2	RRM2	0
				1.41923	Bim	BCL2L11	0
				1.38543	c-Kit	KIT	0
				1.38107	IGFBP2	IGFBP2	0
				1.37733	RIP	RIPK1	0
				1.37552	Notch1	NOTCH1	0
				1.36571	PAICS	PAICS	0
				1.35784	SLC1A5	SLC1A5	0
				1.35374	c-Myc	MYC	0
				1.33192	Akt1	AKT1	0
				1.33125	Chk2_pT68	CHEK2	0
				1.33005	Myosin-IIa_pS1943	MYH9	0
				1.32761	Akt2	AKT2	0
				1.30753	Vinculin	VCL	0
				1.30149	TRIM25	TRIM25	0
				0.696199	Akt2_pS474	AKT2	0
				0.687854	MERIT40	BABAM1	0
				0.683758	DDR1_pY513	DDR1	0
				0.676352	Gys	GYS1	0
				0.660805	Pdcd4	PDCD4	0
				0.646698	JNK2	MAPK9	0
				0.645781	VAV1	VAV1	0
				0.635761	Akt1_pS473	AKT1	0
				0.550883	Akt_pT308	AKT1/2/3	0
				0.43027	C-Raf_pS338	RAF1	0
				0.235985	MAPK_pT202_Y204	MAPK1/MAPK3	0
